# Supplementary material for: Evaluation of the Correlation between Regional Retinal Ganglion Cell Damage and Visual Field Sensitivity in Patients with Advanced Glaucoma
Source: J Clin Med. 2022 Aug 19;11(16):4880. doi: 10.3390/jcm11164880 (PMC9409684; doi:10.3390/jcm11164880)
Supplement: Supplementary file 1 [file jcm-11-04880-s001.zip]

Archive with 1 entries (1 files):
- jcm-1808912-supplementary.pdf
